# Supplementary material for: Phage host interactions reveal LPS and OmpA as receptors for two Erwinia amylovora phages
Source: Sci Rep. 2025 Oct 21;15:36527. doi: 10.1038/s41598-025-15724-z (PMC12540986; doi:10.1038/s41598-025-15724-z)
Supplement: Supplementary file 2 — Supplementary Material 2 [file 41598_2025_15724_MOESM2_ESM.xlsx]

## Sheet: phi46-1
Ave. LFQ 46-C	Ave. LFQ 46-P	Ave. LFQ 46-E	N: Peptides	N: Sequence coverage [%]	N: Mol. weight [kDa]	N: Q-value	Protein IDs	Protein names	Length a.a
-3.68958	2.33651	-2.65788	18	60.1	41.455	0	A0A1T4JMF9	Succinate--CoA ligase [ADP-forming] subunit beta (EC 6.2.1.5) (Succinyl-CoA synthetase subunit beta) (SCS-beta)	388
-3.78629	3.2838	-2.8783	6	61.5	8.3723	0	A0A1T4KN39	Major outer membrane lipoprotein Lpp	78
-3.7571	-1.68122	-3.66201	4	48.2	12.318	0	A0A1T4KNU9; D4I2D5	Glutaredoxin	110
-4.02153	1.60566	-1.2581	12	47.7	32.742	0	A0A1T4LBG9	UTP--glucose-1-phosphate uridylyltransferase (EC 2.7.7.9) (UDP-glucose pyrophosphorylase)	302
-1.69738	1.6755	0.999487	18	65.1	35.595	0	A0A1T4LCN6	Glyceraldehyde-3-phosphate dehydrogenase (EC 1.2.1.-)	332
-3.84734	-0.794884	-4.18866	8	51.6	23.713	0	A0A1T4LLW5; D4I499	Protein phosphatase CheZ (EC 3.1.3.-) (Chemotaxis protein CheZ)	213
-2.1215	2.89428	0.355877	13	73.9	26.7	0	A0A1T4NKX4	30S ribosomal protein S2	241
-3.49439	0.0745325	-4.04914	12	62.8	17.589	0	A0A1T4RKM8	30S ribosomal protein S7	156
-3.30544	-0.715081	-4.10859	6	37.2	9.0705	0	A0A1T4S794	50S ribosomal protein L28	78
-0.022575	0.256111	-0.051155	7	39.3	22.027	0	A0A1T4SAC6	50S ribosomal protein L4	201
-3.72279	2.0176	-1.71114	11	55.9	18.915	0	A0A1T4SAR2	50S ribosomal protein L6	177
-3.58329	2.01803	0.47561	16	62.3	36.451	0	A0A1T4SAX0	DNA-directed RNA polymerase subunit alpha (RNAP subunit alpha) (EC 2.7.7.6) (RNA polymerase subunit alpha) (Transcriptase subunit alpha)	329
-3.82084	1.84705	-1.14941	6	37.3	14.924	0	A0A1T4SCA6	50S ribosomal protein L11	142
-3.42759	0.0541785	-0.0397897	4	29.2	12.223	0	A0A1T4SCD7	50S ribosomal protein L7/L12	120
-3.58912	0.821801	-3.31785	3	36	12.203	0	A0A2A7V2W2	DNA-binding transcriptional activator OsmE (Osmotically-inducible lipoprotein OsmE)	111
-3.68479	-2.7574	-4.9295	4	42.4	11.368	0	D4I1W3; A0A2A7V316	Integration host factor subunit alpha (IHF-alpha)	99
-2.81904	-1.19953	-1.82663	4	42	12.261	0	A0A2A7V563; D4HY34	Nitrogen regulatory protein P-II 2 (P-II family nitrogen regulator)	112
-3.64771	-4.56637	-4.348	2	29.9	9.7002	0.0039002	A0A2A7V5L4	30S ribosomal protein S20	87
1.1454	2.79431	2.07424	10	56.2	14.697	0	A0A2A7V6D3	30S ribosomal protein S9	130
-3.13201	-0.839831	-3.43521	5	62.1	11.52	0	A0A2A7V6F9	50S ribosomal protein L21	103
-3.35982	-3.12992	-3.92586	4	40	9.0842	0	A0A2A7V6H2	50S ribosomal protein L27	85
-1.67421	1.91131	-0.171492	8	55.8	17.76	0	A0A2A7V6P6	50S ribosomal protein L10	165
-0.0230017	3.46447	0.839961	15	61.1	24.602	0	A0A2A7V6T0	50S ribosomal protein L1	234
-3.26051	-2.55665	-3.80041	5	21.6	26.536	0	A0A2A7V7Q6; D4HUC4	Envelope stress response regulator transcription factor CpxR (Transcriptional regulatory protein YycF)	232
-3.64536	-2.03131	-2.89442	2	29.6	7.9901	0	A0A2A7V7R9	50S ribosomal protein L31	71
-1.62383	1.33675	-0.232283	8	52.8	13.569	0	A0A2A7V835; D4I2W8	50S ribosomal protein L14	123
-3.59359	1.17498	-1.14936	9	60.8	14.217	0	A0A2A7V880	30S ribosomal protein S8	130
0.53781	2.68571	2.55692	14	52.9	23.438	0	A0A2A7V889	30S ribosomal protein S4	206
-3.82616	-2.05484	-3.48827	2	32.1	9.6893	0	A0A2A7V8A0	30S ribosomal protein S17	84
-3.23537	-0.590349	-3.51264	9	59.6	17.362	0	A0A2A7V8A5	30S ribosomal protein S5	166
-0.795558	0.459093	-0.279	6	51.6	13.737	0	D4I2Y3; A0A2A7V8E6	30S ribosomal protein S12	124
-3.46875	0.303575	-2.45301	8	85.5	15.108	0	A0A2A7V8F2	30S ribosomal protein S6	131
0.385766	1.11324	0.729706	6	51.9	13.817	0	D4I2V5; A0A2A7V8F3	30S ribosomal protein S11	129
3.354	2.84092	2.67458	12	53.1	22.201	0	A0A2A7V8F9	50S ribosomal protein L3	209
-3.10865	-0.168089	-3.82871	5	41.2	15.264	0	A0A2A7V8G5	50S ribosomal protein L16	136
-1.28127	3.18562	0.55265	16	70.4	20.202	0	A0A2A7V8H5	50S ribosomal protein L5	179
-0.852569	0.150666	0.946631	4	41	12.742	0	A0A2A7V8I0; D4I2W2	50S ribosomal protein L18	117
0.749926	0.249563	1.25933	6	43.7	8.4999	0	D4HV86; A0A2A7V8Y0	30S ribosomal protein S21	71
-3.78296	-2.49144	-3.52397	3	26.8	12.479	0	A0A2A7V9K1	Nitrogen regulatory protein P-II	112
-3.82242	-0.576592	-3.66413	7	58.3	14.479	0	A0A2A7V9P9	Autonomous glycyl radical cofactor	127
-0.323616	2.61675	0.326186	25	58.7	57.478	0	A0A2S1CSL9	60 kDa chaperonin (GroEL protein) (Protein Cpn60)	549
-3.34718	-0.99477	-4.29443	21	56.2	51.608	0	A0A2S1CSS2; D4I468	Pyruvate kinase (EC 2.7.1.40)	480
-3.42666	3.46365	-2.56675	32	63.2	77.667	0	A0A2S1CTM9	Elongation factor G (EF-G)	704
-3.77788	2.29475	-1.65616	41	62.4	98.039	0	A0A2S1CTR0	Translation initiation factor IF-2	897
-3.69242	2.01689	-2.44086	19	69.3	37.909	0	A0A2S1CTT3; D4HX64	Protein RecA (Recombinase A)	355
-2.7359	1.88261	1.29194	51	43.4	150.24	0	A0A2S1CTU4	DNA-directed RNA polymerase subunit beta (RNAP subunit beta) (EC 2.7.7.6) (RNA polymerase subunit beta) (Transcriptase subunit beta)	1342
-3.58869	-1.0482	-4.3158	13	31	52.6	0	A0A2V1YF40; D4I3J4	Glycogen synthase (EC 2.4.1.21) (Starch [bacterial glycogen] synthase)	477
-3.65521	-1.39651	-3.23349	19	52.8	50.905	0	A0A2V1YJ97; D4I1Z1	Pyruvate kinase (EC 2.7.1.40)	470
-3.36766	-3.19919	-3.55297	4	21.6	21.176	0	A0A2V1YMY3	NAD(P)H dehydrogenase (quinone) (EC 1.6.5.2) (NAD(P)H:quinone oxidoreductase) (NQO)	199
1.16363	3.7819	3.70478	22	56.7	38.321	0	A0A2V1YN43	Outer membrane protein A (Outer membrane porin A)	356
-3.3421	-2.83005	-3.48951	3	10.3	36.028	0	A0A349IBV4; D4HYC4	Cytoskeleton protein RodZ	339
-3.57194	-0.22196	-3.75931	7	43.5	19.715	0	A0A349IC75; D4I0R0	Type VI secretion system contractile sheath small subunit (Uncharacterized protein conserved in bacteria)	177
-3.63957	-0.557747	-3.39206	26	41.4	84.089	0	A0A349ICJ8; D4I069	ATP-dependent Clp protease ATP-binding subunit ClpA (EC 3.4.21.92)	758
-3.75241	-1.97422	-4.03096	5	16.9	46.102	0	A0A349IDJ1	Tol-Pal system protein TolB	431
-3.47126	-2.11668	-1.42559	8	32.9	33.014	0	A0A349IF24; D4HYV5	Amino acid ABC transporter substrate-binding protein (Glutamate/aspartate ABC transporter substrate-binding protein) (Glutamate/aspartate periplasmic-binding protein)	298
-2.97495	0.492475	-3.52368	17	71.9	37.504	0	A0A349IFQ2; D4I4A1	Protein-glutamate methylesterase/protein-glutamine glutaminase (EC 3.1.1.61) (EC 3.5.1.44)	349
-3.43506	-0.238905	-3.89108	19	61.3	35.298	0	A0A349IGL3	Acetyl-coenzyme A carboxylase carboxyl transferase subunit alpha (ACCase subunit alpha) (Acetyl-CoA carboxylase carboxyltransferase subunit alpha) (EC 2.1.3.15)	318
-3.21888	3.7351	-3.14238	26	76.7	30.303	0	A0A349IHS1	Elongation factor Ts (EF-Ts)	283
-3.30736	-0.687203	-0.254714	6	47.3	18.35	0	A0A349II35	Chaperone protein Skp	165
-3.34203	0.140758	-3.11608	2	39	8.4504	0	A0A349IIA8	Bacterial protein of uncharacterized function (DUF883) (DUF883 family protein)	82
-3.93194	0.477523	-2.17863	12	46.4	33.346	0	A0A349IIB1	Acetyl-coenzyme A carboxylase carboxyl transferase subunit beta (ACCase subunit beta) (Acetyl-CoA carboxylase carboxyltransferase subunit beta) (EC 2.1.3.15)	304
-4.18601	2.64048	-2.84405	46	63.4	95.384	0	A0A349IIF3	Chaperone protein ClpB	857
-3.59903	-0.652646	-3.58117	2	27	7.9539	0	A0A349IJ67	Uncharacterized lipoprotein ygdR (YgdI/YgdR family lipoprotein)	74
-3.72016	-0.717798	-2.93199	20	54.8	46.346	0	A0A356RPV2; D4HY23; D4HY21	ATP-dependent Clp protease ATP-binding subunit ClpX	423
-3.14537	0.206051	-2.34524	16	55.2	29.671	0	A0A356RQA2	Cell division inhibitor MinD (Septum site-determining protein MinD)	270
-3.10305	1.1563	-4.07112	5	63.2	18.921	0	A0A356RQI9	Uncharacterized protein	185
-3.73796	-4.06924	-3.58486	2	18.3	12.26	0	A0A356RQR4; D4HZ92	Iron-sulfur cluster insertion protein ErpA	115
-3.14743	-1.22345	-3.99841	6	50.5	21.319	0	A0A356RR48	SH3 domain-containing protein	198
-3.4695	-1.30894	-3.70312	13	51.2	27.762	0	A0A356RRE2; D4I1Y6	Fe-S cluster assembly ATPase SufC (Probable ATP-dependent transporter SufC)	248
-3.53652	-2.71008	-3.87277	3	11	41.283	0	A0A356RTR2; D4I0H1	Carbamoyl-phosphate synthase small chain (EC 6.3.5.5) (Carbamoyl-phosphate synthetase glutamine chain)	382
-0.57379	2.6647	2.32165	7	60.6	10.888	0	A0A356RZN6	BON domain-containing protein (Osmotically-inducible protein Y)	104
-1.40715	0.726827	0.221649	22	61.5	50.489	0	A0A379A8W4	ATP synthase subunit beta (EC 7.1.2.2) (ATP synthase F1 sector subunit beta) (F-ATPase subunit beta)	465
-3.7141	3.27152	-2.32501	26	51.7	67.213	0	A0A379A9W8	50S ribosomal subunit assembly factor BipA (EC 3.6.5.-) (GTP-binding protein BipA)	607
-4.16602	2.78574	-1.89745	23	55.5	49.445	0	A0A379AA58	Biotin carboxylase (EC 6.3.4.14) (EC 6.4.1.2)	449
-3.29526	-3.18726	-2.69264	6	34.5	29.638	0	A0A379AA89	Peptidyl-prolyl cis-trans isomerase (EC 5.2.1.8)	281
-2.72282	6.83927	3.33769	29	85.3	43.288	0	A0A379AA99	Elongation factor Tu (EF-Tu)	394
-3.96235	-0.932425	-2.6066	11	54.7	27.139	0	A0A379AAD9	3'(2'),5'-bisphosphate nucleotidase CysQ (EC 3.1.3.7) (3'(2'),5-bisphosphonucleoside 3'(2')-phosphohydrolase) (3'-phosphoadenosine 5'-phosphate phosphatase) (PAP phosphatase)	247
-2.86763	-1.79232	-1.92579	7	27	39.294	0	A0A379AB94	Fructose-bisphosphate aldolase (FBP aldolase) (EC 4.1.2.13)	359
-3.51683	1.56445	-3.46458	12	86	19.264	0	A0A379ABT6	S-ribosylhomocysteine lyase (EC 4.4.1.21) (AI-2 synthesis protein) (Autoinducer-2 production protein LuxS)	171
-3.21964	-1.38565	-3.16045	13	49.1	42.477	0	A0A379AC53	23S rRNA (Guanosine-2'-O-)-methyltransferase RlmB (EC 2.1.1.185)	393
-3.73566	0.584649	-0.14082	19	53.7	40.983	0	A0A379AC95	Phosphoglycerate kinase (EC 2.7.2.3)	387
-3.69547	0.006395	-3.92167	18	56.5	50.461	0	A0A379ACM7	Bifunctional protein HldE [Includes: D-beta-D-heptose 7-phosphate kinase (EC 2.7.1.167) (D-beta-D-heptose 7-phosphotransferase) (D-glycero-beta-D-manno-heptose-7-phosphate kinase); D-beta-D-heptose 1-phosphate adenylyltransferase (EC 2.7.7.70) (D-glycero-beta-D-manno-heptose 1-phosphate adenylyltransferase)]	474
-3.86377	0.0860057	-0.849488	4	32.5	17.922	0	A0A379ACN8	Glucose-specific phosphotransferase enzyme IIA component (EC 2.7.1.-) (PTS glucose transporter subunit IIA)	166
-3.80054	-3.35573	-3.49518	4	12.8	42.739	0	A0A379ACU3	3-oxoacyl-[acyl-carrier-protein] synthase 1 (Beta-ketoacyl-ACP synthase I) (EC 2.3.1.41)	406
-3.49899	-0.032954	-3.82119	14	46.5	43.464	0	A0A379AD32; D4HWY3	Ribonucleoside-diphosphate reductase (EC 1.17.4.1)	376
-3.42816	1.56594	-3.49853	15	90.2	28.1	0	A0A379ADP4	Hydroxymethylpyrimidine/phosphomethylpyrimidine kinase (EC 2.7.1.49)	266
-3.8439	-1.48279	-3.4827	21	47.4	54.816	0	A0A379AE09; A0A6I6K743	Ribose import ATP-binding protein RbsA (EC 7.5.2.7)	494
-4.2047	-1.58359	-3.1664	6	62.3	17.893	0	A0A379AFL3	Thiol peroxidase (Tpx) (EC 1.11.1.24) (Peroxiredoxin tpx) (Prx) (Thioredoxin peroxidase) (Thioredoxin-dependent peroxiredoxin)	167
-3.27005	-1.2314	-3.3428	11	49.4	35.655	0	A0A379AFU8; D4HYM9	Alcohol dehydrogenase 1 (Alcohol dehydrogenase AdhP) (EC 1.1.1.1)	340
-3.45975	-1.23765	-3.88243	15	51	39.56	0	A0A379AH70; D4I1Q6	Ribosome-binding ATPase YchF	363
-3.68217	-3.57886	-3.70831	4	32	14.332	0	A0A379AHS2	Uncharacterized protein	128
-3.80903	0.968822	-3.4496	17	35.8	52.322	0	A0A379AI26; D4HXX5	Asparagine--tRNA ligase (EC 6.1.1.22) (Asparaginyl-tRNA synthetase) (AsnRS)	466
-3.36402	2.06685	-3.27302	11	59.5	29.875	0	A0A379AIV3; D4HZC8	Succinate--CoA ligase [ADP-forming] subunit alpha (EC 6.2.1.5) (Succinyl-CoA synthetase subunit alpha) (SCS-alpha)	291
-3.3826	3.15486	-2.34414	27	79.6	56.385	0	A0A379AJ02; D4I0Q9	Type VI secretion system contractile sheath large subunit (Uncharacterized protein conserved in bacteria)	499
-4.09135	-2.75507	-4.68345	7	26.1	34.092	0	A0A379AJR7; D4HXW6	Recombination-associated protein RdgC	303
-3.52831	2.72815	-3.48148	36	52.2	105.11	0	A0A379AJX1	Oxoglutarate dehydrogenase (succinyl-transferring) (EC 1.2.4.2)	935
-3.65337	-2.41825	-3.24201	12	38.6	50.409	0	A0A379ALF6; D4HZU0	Dihydrolipoyl dehydrogenase (EC 1.8.1.4)	474
-3.0312	-2.84572	-4.01462	11	46.4	35.16	0	A0A379ALV9; D4I0I6	Transaldolase (EC 2.2.1.2)	317
-3.0352	2.81343	1.04236	58	51.6	155.25	0	A0A379AM91	DNA-directed RNA polymerase subunit beta' (RNAP subunit beta') (EC 2.7.7.6) (RNA polymerase subunit beta') (Transcriptase subunit beta')	1407
-3.65084	1.47046	-1.63155	27	64	47.02	0	A0A379AMI7; D4HUI9	Transcription termination factor Rho (EC 3.6.4.-) (ATP-dependent helicase Rho)	419
-3.5013	-2.24321	-3.71845	8	27.4	34.728	0	A0A379AN22	Glycine--tRNA ligase alpha subunit (EC 6.1.1.14) (Glycyl-tRNA synthetase alpha subunit) (GlyRS)	303
-3.44823	-1.31183	-3.823	14	47.2	38.841	0	A0A379LRT6	2-hydroxypropyl-CoM lyase (EC 4.4.1.23) (Methionine synthase) (EC 2.1.1.13)	343
-3.57143	3.88631	-2.4229	23	69.1	46.487	0	A0A379LTB1	Glutamate dehydrogenase	424
-3.50131	-2.90752	-3.82985	6	21.7	36.41	0	A0A379LTY0	ParB/RepB/Spo0J family partition protein (Plasmid partition protein B)	323
-3.72332	-1.2101	-4.1176	10	39.1	36.08	0	A0A379LVF4; D4I3P8	NADP-dependent alcohol dehydrogenase C 2 (EC 1.1.1.2)	338
-3.61486	0.32571	-2.44191	35	50	89.437	0	A0A4S1ZX98	DNA gyrase subunit B (EC 5.6.2.2)	802
-3.61503	-2.27234	-3.27482	4	16.5	33.89	0	A0A6B3IPC0; D4I1V3	Fructosamine kinase family protein (Phosphotransferase)	297
-3.0328	-0.646585	-2.47484	7	44.7	25.525	0	A0A6B3IQ64	3-oxoacyl-[acyl-carrier-protein] reductase (EC 1.1.1.100)	244
-3.8936	-0.783573	-4.15284	29	46.1	85.97	0	A0A6B3IRG5; D4HWY2	Ribonucleoside-diphosphate reductase (EC 1.17.4.1)	761
-3.59442	2.13159	-1.02393	39	61.4	71.235	0	A0A6B3IT96	Chaperone protein HtpG (Heat shock protein HtpG) (High temperature protein G)	624
-3.88201	-0.488128	-3.63488	12	24.3	70.082	0	A0A6B3IU67	RNA polymerase sigma factor RpoD (Sigma-70)	613
-3.82946	-2.6928	-3.65601	4	20	27.091	0	A0A6B3IV93; D4I2Y7	Transcriptional regulator	240
-3.81639	0.414108	1.02761	5	49.4	9.7403	0	A0A6B3IVV1	DUF1471 domain-containing protein	89
-3.57793	1.13115	-3.36749	17	67.6	27.627	0	A0A6B3IWZ4; D4I337	Two-component system response regulator OmpR	241
-4.04929	-1.61626	-4.29663	12	19.4	99.305	0	A0A6B3IZ59	NADH-quinone oxidoreductase (EC 7.1.1.-)	907
-3.60483	-0.884477	-3.86032	9	14.8	93.181	0	A0A6B3J0N7; D4I3J3	Alpha-1,4 glucan phosphorylase (EC 2.4.1.1)	815
-3.73783	1.07076	-2.60239	30	67.2	62.268	0	A0A6B3JBH3	Energy-dependent translational throttle protein EttA (EC 3.6.1.-) (Translational regulatory factor EttA)	555
-3.06702	-1.22584	-4.37462	15	44.3	36.951	0	A0A6B3JBV5; D4I3N5	Inositol 2-dehydrogenase (EC 1.1.1.18) (Myo-inositol 2-dehydrogenase) (MI 2-dehydrogenase)	336
-3.92309	-0.485086	-3.47794	19	43.2	44.925	0	A0A6I6JZS6	Argininosuccinate synthase (EC 6.3.4.5) (Citrulline--aspartate ligase)	405
-0.677158	1.71523	0.51849	9	53.4	11.766	0	D4I2X9; A0A6I6JZU1	30S ribosomal protein S10	103
-3.58566	-2.34704	-3.85646	13	37	48.003	0	A0A6I6K100; D4I3J5	Glucose-1-phosphate adenylyltransferase (EC 2.7.7.27) (ADP-glucose pyrophosphorylase) (ADPGlc PPase) (ADP-glucose synthase)	430
-0.275011	0.563943	0.45526	7	69.6	10.416	0	A0A6I6K196; D4I2X4	30S ribosomal protein S19	92
-3.28972	-1.77536	-3.55984	2	30.7	11.58	0	A0A6I6K1A6	30S ribosomal protein S14	101
-3.33754	-2.16974	-4.04938	5	39.4	17.393	0	A0A6I6K1K7; D4HY77	Thioredoxin peroxidase	155
-3.66497	-2.27495	-3.75938	14	26.1	83.494	0	A0A6I6K230; D4HWH5	Phosphoenolpyruvate--protein phosphotransferase (EC 2.7.3.9)	748
-3.83793	-1.51848	-3.88065	4	43.2	12.436	0	A0A6I6K2A6	30S ribosomal protein S16	111
-3.93729	-1.28015	-3.56201	20	41.4	66.395	0	A0A6I6K2I0; D4HYG8	Elongation factor 4 (EF-4) (EC 3.6.5.n1) (Ribosomal back-translocase LepA)	599
-3.38317	-1.23922	-3.32135	4	47.4	17.439	0	A0A6I6K4B1; D4HUB9	Protein-export protein SecB	156
-1.91431	1.01442	-1.31113	21	66.5	51.558	0	A0A6I6K4F1; D4HUG8	Soluble pyridine nucleotide transhydrogenase (STH) (EC 1.6.1.1) (NAD(P)(+) transhydrogenase [B-specific])	466
-3.64617	1.71851	-3.77376	8	74.5	16.004	0	A0A6I6K4L7	Universal stress protein	145
-3.42211	1.40341	-4.06017	17	72	35.82	0	A0A6I6K4P2	Universal stress protein UspE	318
-3.62291	-0.75161	-3.11734	13	41.6	35.177	0	A0A6I6K4S0; D4HUC7	ATP-dependent 6-phosphofructokinase (ATP-PFK) (Phosphofructokinase) (EC 2.7.1.11) (Phosphohexokinase)	320
-2.35122	-0.95503	-3.98838	5	43	11.135	0	A0A6I6K558; D4I2X6	50S ribosomal protein L23	100
-3.16907	-3.44393	-3.33085	6	53.8	11.315	0	A0A6I6K570	50S ribosomal protein L24	104
-3.27303	2.70924	-4.35037	15	67.9	28.079	0	A0A6I6K5F0	Enoyl-[acyl-carrier-protein] reductase [NADH] (EC 1.3.1.9)	262
-3.84403	0.883057	-3.40772	19	54.2	29.81	0	A0A6I6K5F2	50S ribosomal protein L2	273
-3.51423	-2.77901	-3.69657	5	48.5	22.113	0	A0A6I6K5G7; D4I1G1	Peptidyl-prolyl cis-trans isomerase (EC 5.2.1.8)	206
-2.83259	1.82099	-0.57719	10	69.5	13.19	0	A0A6I6K5H1	30S ribosomal protein S13	118
-3.54301	2.95578	-2.19477	13	67.1	23.642	0	A0A6I6K5I7; D4I305	Catabolite activator protein (Catabolite gene activator) (cAMP receptor protein) (cAMP regulatory protein) (cAMP-activated global transcriptional regulator CRP)	210
-3.31678	-0.503003	-4.06485	13	45.4	41.779	0	A0A6I6K665	S-adenosylmethionine synthase (AdoMet synthase) (EC 2.5.1.6) (MAT) (Methionine adenosyltransferase)	383
-3.90217	4.84637	1.07169	21	77.5	45.347	0	A0A6I6K672	Enolase (EC 4.2.1.11) (2-phospho-D-glycerate hydro-lyase) (2-phosphoglycerate dehydratase)	431
-3.80716	0.67525	-4.58607	5	64.5	15.396	0	A0A6I6K693	Outer membrane lipoprotein SlyB	155
-3.86794	-1.20382	-3.73979	15	41.3	49.954	0	A0A6I6K6J1; D4HX74	Signal recognition particle protein (Fifty-four homolog)	453
-3.75838	0.115469	-2.80993	24	56.5	60.142	0	A0A6I6K6N9	CTP synthase (EC 6.3.4.2) (Cytidine 5'-triphosphate synthase) (Cytidine triphosphate synthetase) (CTP synthetase) (CTPS) (UTP--ammonia ligase)	545
-3.691	0.221115	-3.01379	18	47.2	55.126	0	A0A6I6K6S3	ATP synthase subunit alpha (EC 7.1.2.2) (ATP synthase F1 sector subunit alpha) (F-ATPase subunit alpha)	513
-3.43236	-0.895778	-3.80934	15	27.5	66.546	0	A0A6I6K6V8	Protein translocase subunit SecD	615
-3.68554	-4.07635	-4.18798	3	16.4	25.326	0	A0A6I6K7A0; D4HU90	Ribonuclease PH (RNase PH) (EC 2.7.7.56) (tRNA nucleotidyltransferase)	238
-3.036	-1.40373	-2.92891	9	25.2	41.152	0	A0A6I6K7J4	Chaperone protein DnaJ	381
0.327895	2.29265	2.35325	11	60.9	12.254	0	A0A6I6K818	50S ribosomal protein L22	110
-3.78957	-0.855147	-3.91361	12	61.3	26.791	0	A0A6I6K825	Succinate dehydrogenase iron-sulfur subunit (EC 1.3.5.1)	238
-3.57497	-2.24189	-1.83914	5	78.3	7.4663	0	A0A6I6K8C6; D4HYT4	Cold-shock protein CspE (Transcription antiterminator/RNA stability regulator CspE)	69
-3.96086	-2.53196	-4.62086	2	13.5	10.1	0	A0A6I6K8C7	30S ribosomal protein S15	89
-3.60436	-3.44903	-2.9936	4	40	9.3175	0	A0A6I6K8P2	DNA-binding protein HU-beta	90
-3.33674	0.799397	-4.02098	17	60	35.043	0	A0A6I6K924; D4I140	Chemotaxis signal transduction protein CheV (Response regulator)	320
-3.51328	-2.16756	-3.82238	16	32.7	55.444	0	A0A6I6K9H8	GTPase Der (GTP-binding protein EngA)	496
-3.08086	-0.233471	-2.90094	7	49.7	20.867	0	A0A6I6K9Q2; D4I1V8	Translation initiation factor IF-3	183
-1.36009	3.847	1.78935	15	61.6	25.811	0	A0A6I6KAC9	30S ribosomal protein S3	232
-3.57357	-1.24426	-3.87225	11	40.3	34.276	0	A0A6I6KAD4; D4I1R2	Ribose-phosphate pyrophosphokinase (RPPK) (EC 2.7.6.1) (5-phospho-D-ribosyl alpha-1-diphosphate) (Phosphoribosyl diphosphate synthase) (Phosphoribosyl pyrophosphate synthase) (P-Rib-PP synthase) (PRPP synthase) (PRPPase)	315
-3.40333	-0.46978	-2.85743	19	49.3	37	0	A0A6I6KAH9	Cell shape-determining protein MreB	347
-3.51484	4.82898	1.29146	36	58.9	61.168	0	A0A6I6KAN3	30S ribosomal protein S1	557
-3.509	-2.57207	-1.70568	4	78.3	7.3752	0	A0A6I6KAQ6; D4I429	Cold shock-like protein CspC (Transcription antiterminator/RNA stability regulator CspE)	69
-3.88746	-1.95261	-3.99374	2	18	15.08	0	A0A6I6KAT1	DNA-binding protein	133
-3.48534	-0.0219485	-4.5866	5	29.1	24.583	0	A0A6I6KAX7; D4I3F0	Outer membrane protein OmpW	223
-3.58654	-1.42406	-2.82017	8	58	20.473	0	A0A6I6KAZ2; D4HUQ3	Transcription termination/antitermination protein NusG	181
-2.64899	-2.47653	-2.95197	8	50.3	18.646	0	A0A6I6KB38	DNA protection during starvation protein (EC 1.16.-.-)	167
-3.76062	-0.32497	-4.13934	11	79.3	22.609	0	A0A6I6KBZ0; D4HY85	Uracil phosphoribosyltransferase (EC 2.4.2.9) (UMP pyrophosphorylase) (UPRTase)	208
-3.3404	-1.49535	-3.879	3	13.6	30.664	0	A0A6I6KCH9	Ribosomal RNA small subunit methyltransferase A (EC 2.1.1.182) (16S rRNA (adenine(1518)-N(6)/adenine(1519)-N(6))-dimethyltransferase) (16S rRNA dimethyladenosine transferase) (16S rRNA dimethylase) (S-adenosylmethionine-6-N', N'-adenosyl(rRNA) dimethyltransferase)	273
-3.2751	-1.60709	-3.97122	6	65.9	18.215	0	A0A6I6KD06	Outer membrane protein OmpX	170
-3.99348	-1.63346	-3.82071	6	14.4	38.579	0	A0A6I6KD08; D4I2A5	Alcohol dehydrogenase catalytic domain-containing protein (NAD(P)-dependent alcohol dehydrogenase)	354
-3.81995	0.237539	-3.08899	8	64.8	16.033	0	A0A6I6KD38	50S ribosomal protein L13	142
-3.64983	1.02834	-3.77323	7	58.8	18.143	0	A0A6I6KD71; D4HVG0	Chemotaxis protein CheW	165
-2.88004	-0.0040455	1.70762	4	57.8	9.5068	0	A0A6I6KDF2	DNA-binding protein HU-alpha	90
-3.73503	0.581364	1.38136	4	77.1	7.4773	0	A0A6I6KDW6	Cold-shock protein (RNA chaperone/antiterminator CspA)	70
-3.62828	-0.119217	-4.19153	15	56.7	27.318	0	A0A6I6KEF9; D4I0J3	Two-component system response regulator ArcA	238
0.80135	1.78584	1.23702	8	53.9	13.133	0	A0A6I6KF46	50S ribosomal protein L19	115
-3.61361	1.8159	-1.97888	12	59.1	18.886	0	D4I076; A0A6I6KF74	Leucine-responsive regulatory protein	164
-3.23444	0.263476	-3.75055	11	62.7	28.061	0	A0A6I6KF98; D4HUN1	Ubiquinone/menaquinone biosynthesis C-methyltransferase UbiE (EC 2.1.1.163) (EC 2.1.1.201) (2-methoxy-6-polyprenyl-1,4-benzoquinol methylase) (Demethylmenaquinone methyltransferase)	252
-3.28429	-1.58857	-3.90663	16	38.8	47.906	0	A0A6I6KFQ3	ATP-dependent RNA helicase RhlB (EC 3.6.4.13)	430
-3.43868	-1.93492	-3.78346	4	18.5	33.947	0	A0A6I6KFW1	Ubiquinol oxidase subunit 2	308
-3.80626	-1.83209	-4.19213	9	70.8	15.386	0	A0A6I6KG97	UPF0325 protein GQQ21_13730	130
-3.63437	1.77449	-2.34262	23	79.2	40.52	0	A0A6I6KIP7	Cell division protein FtsZ	384
-3.17983	-4.79739	-3.22964	3	50.4	12.135	0	A0A6I6KJR1	Homeobox protein YbgS	121
-3.33584	-3.63345	-2.60042	4	7.2	57.985	0	A2I803	Head portal-like protein	517
-2.4158	-3.90122	-3.60759	7	25.9	31.17	0	A2I804	Scaffolding-like protein	286
0.388244	-0.296206	0.4857	14	48.9	39.947	0	A2I805	Major capsid-like protein	364
-0.0606277	0.162896	-1.37607	6	37.2	9.0544	0	D4HU96	50S ribosomal protein L28	78
-3.88472	-4.15887	2.83317	24	70.8	43.263	0	D4HUQ1	Elongation factor Tu (EF-Tu)	394
-0.831539	-2.6275	-0.976317	6	37.3	14.906	0	D4HUQ4	50S ribosomal protein L11	142
-0.546969	-1.4219	-1.51145	15	61.1	24.629	0	D4HUQ5	50S ribosomal protein L1	234
-3.77318	-3.63616	0.590471	53	43.3	155.48	0	D4HUQ9	DNA-directed RNA polymerase subunit beta' (RNAP subunit beta') (EC 2.7.7.6) (RNA polymerase subunit beta') (Transcriptase subunit beta')	1407
-2.67607	-0.22242	0.946105	5	63.3	9.5068	0	D4HUS8	DNA-binding protein HU-alpha	90
0.82143	0.586912	0.366948	8	64.8	16.034	0	D4HUX2	50S ribosomal protein L13	142
1.2321	1.77168	2.22716	6	69.9	11.531	0	D4HV01	50S ribosomal protein L21	103
-1.10886	-0.894351	-1.36706	4	40	9.0553	0	D4HV02	50S ribosomal protein L27	85
-3.51301	-3.06792	-4.24493	24	27.5	97.936	0	D4HV18	Translation initiation factor IF-2	896
1.64395	-0.851045	1.47795	17	74.6	29.614	0	D4HVZ2; D4HYZ7	Flagellin	280
-3.66741	-3.72062	-3.94211	3	16.3	27.928	0	D4HWL5	Putative ABC transport system, periplasmic component	257
1.34783	0.0560425	1.46636	8	60	13.072	0	D4HX78	50S ribosomal protein L19	115
-3.64662	-1.43322	-2.01724	27	50	71.082	0	D4HYJ4	Chaperone protein HtpG (Heat shock protein HtpG) (High temperature protein G)	624
1.56708	0.257195	3.68572	22	60.6	38.261	0	D4I0C9	Outer membrane protein A (Outer membrane porin A)	355
-1.36193	-1.35366	-0.350167	3	40.2	9.6172	0	D4I0H9	30S ribosomal protein S20	87
-0.166279	-2.40305	-2.33207	2	42.9	6.3462	0	D4I0Z5; A0A2A7V3P5	50S ribosomal protein L32	56
0.53275	0.632145	1.17291	10	75.3	15.828	0	D4I1G3	50S ribosomal protein L9	150
-1.76569	-0.685881	-0.729286	5	50.7	8.9863	0	D4I1G4	30S ribosomal protein S18	75
-2.42971	-4.27616	-0.734335	19	40	57.398	0	D4I1K0	60 kDa chaperonin (GroEL protein) (Protein Cpn60)	548
-1.43599	-3.44256	0.476918	5	47.7	12.263	0	D4I1U6	Osmotically-inducible lipoprotein E	111
-0.907649	-0.0271288	-0.573236	5	30.5	13.484	0	D4I1W0	50S ribosomal protein L20	118
2.05619	0.7289	3.72861	6	61.5	8.3693	0	D4I1Z0	Major outer membrane lipoprotein Lpp	78
-4.01382	0.241847	-1.93527	11	28.3	46.429	0	D4I2J9	Glutamate dehydrogenase	424
3.40589	3.08389	4.04739	6	47.7	14.474	0	D4I2V2	50S ribosomal protein L17	128
-0.701526	-2.64157	0.793853	13	51.9	23.513	0	D4I2V4	30S ribosomal protein S4	206
2.13324	1.45718	2.39444	10	59	15.047	0	D4I2V9	50S ribosomal protein L15	144
-1.74477	-3.16953	-2.77403	4	59.3	6.6167	0	D4I2W0	50S ribosomal protein L30	59
2.08157	2.68848	2.294	11	69.3	17.417	0	D4I2W1	30S ribosomal protein S5	166
1.37199	3.23745	2.6296	11	55.9	18.785	0	D4I2W3	50S ribosomal protein L6	177
-1.19799	-2.72837	-4.10166	2	30.7	11.58	0	D4I2W5	30S ribosomal protein S14	101
-0.958452	-2.69575	-1.447	15	69.3	20.297	0	D4I2W6	50S ribosomal protein L5	179
1.07895	0.601298	1.70758	9	59.6	11.332	0	D4I2W7	50S ribosomal protein L24	104
1.22997	0.838334	1.10687	6	42.6	15.325	0	D4I2X1	50S ribosomal protein L16	136
-1.6412	-2.95097	-2.57145	10	54.5	12.212	0	D4I2X3	50S ribosomal protein L22	110
2.83407	3.3551	3.49652	19	54.2	29.882	0	D4I2X5	50S ribosomal protein L2	273
1.16558	-1.4095	-0.881455	7	39.3	22.052	0	D4I2X7	50S ribosomal protein L4	201
1.74584	0.707553	1.79612	12	53.1	22.069	0	D4I2X8	50S ribosomal protein L3	209
2.76727	2.30811	2.76797	13	64.7	17.658	0	D4I2Y2	30S ribosomal protein S7	156
-1.20147	-2.89703	0.976286	5	49	10.853	0	D4I3E9	Uncharacterized protein HI1658	104
-3.22834	-0.526359	-2.24621	12	47	29.531	0	D4I414	Cell division inhibitor MinD (Septum site-determining protein MinD)	270
-2.8421	1.12836	-0.166513	19	48.5	55.154	0	D4I4L8	ATP synthase subunit alpha (EC 7.1.2.2) (ATP synthase F1 sector subunit alpha) (F-ATPase subunit alpha)	513
-3.91084	0.210073	-0.116281	13	35.8	51.78	0	Q84GW9; D4HU55	Glutamine synthetase (EC 6.3.1.2)	469

## Sheet: phi21-4
LFQ intensity C1	LFQ intensity C2	LFQ intensity P1	LFQ intensity P2	N: Peptides	N: Sequence coverage [%]	N: Mol. weight [kDa]	N: Q-value	N: Score	Protein IDs	Protein names
NaN	22.5722	NaN	22.6616	2	5.3	33.238	0	59.298	D4HXG8	Acetyl-coenzyme A carboxylase carboxyl transferase subunit beta
17.9263	27.8534	19.2438	29.7322	15	48.1	41.442	0	323.31	A0A6I6K319	Flagellin
23.1411	24.8962	21.8111	21.3719	6	18.8	40.372	0	101.93	D4I0A7	Outer membrane protein (Porin)
NaN	25.6154	NaN	27.1119	5	61.5	8.3723	0	323.31	A0A1T4KN39	Major outer membrane lipoprotein Lpp
22.8117	28.1039	22.1588	25.9644	5	61.5	8.3693	0	323.31	D4I1Z0	Major outer membrane lipoprotein Lpp
NaN	23.6599	NaN	NaN	2	13.6	18.101	0	48.759	D4HZN4	Outer membrane protein X
NaN	23.7576	NaN	NaN	5	8.2	88.3	0	35.992	D4HZ73	Outer membrane protein assembly factor BamA
22.1665	23.4051	19.9557	20.5223	2	12.8	18.816	0	32.231	D4HZD4	Peptidoglycan-associated protein
NaN	22.7883	NaN	22.8108	9	20.5	38.321	0	17.159	A0A2V1YN43	Outer membrane protein A (Outer membrane porin A)
24.3929	27.1616	24.448	24.6673	11	29	38.261	0	323.31	D4I0C9	Outer membrane protein A (Outer membrane porin A)
NaN	25.2069	NaN	24.522	6	18.6	45.347	0	93.418	A0A6I6K672	Enolase (2-phospho-D-glycerate hydro-lyase)
NaN	24.7987	NaN	24.2483	20	34.1	57.478	0	59.827	A0A2S1CSL9	60 kDa chaperonin (GroEL protein) (Protein Cpn60)
NaN	24.1099	NaN	23.4424	5	10.2	77.667	0	30.002	A0A2S1CTM9	Elongation factor G (EF-G)
NaN	23.1973	NaN	22.8079	6	6.7	98.039	0	55.702	A0A2S1CTR0	Translation initiation factor IF-2
NaN	24.4201	NaN	23.5574	6	23	30.303	0	45.412	A0A349IHS1	Elongation factor Ts (EF-Ts)
NaN	23.7866	NaN	23.269	6	8.1	95.384	0	39.703	A0A349IIF3	Chaperone protein ClpB
18.0028	28.8222	17.1446	27.2467	17	56.3	43.288	0	323.31	A0A379AA99	Elongation factor Tu (EF-Tu)
NaN	24.8197	NaN	25.9476	2	3.6	51.558	0	39.567	A0A6I6K4F1	Soluble pyridine nucleotide transhydrogenase
NaN	24.2941	NaN	21.5388	3	26.9	16.004	0	25.107	A0A6I6K4L7	Universal stress protein
NaN	22.2946	NaN	22.0499	3	3.6	84.933	0	19.188	A0A6I6K5V1	Formate C-acetyltransferase (EC 2.3.1.54)
NaN	23.1317	NaN	NaN	2	3.4	87.455	0	11.533	A0A6I6K6T3	Lon protease (EC 3.4.21.53) (ATP-dependent protease La)
NaN	21.3738	NaN	20.6272	2	2.8	77.732	0	20.585	A0A6I6K7T4	Phosphate acetyltransferase (EC 2.3.1.8) (Phosphotransacetylase)
21.7882	NaN	22.0019	22.6801	2	15.6	18.646	0	18.051	A0A6I6KB38	DNA protection during starvation protein (EC 1.16.-.-)
NaN	22.867	NaN	20.8595	2	5.3	71.425	0	11.411	A0A6I6KB66	Chemotaxis protein CheA (EC 2.7.13.3)
NaN	22.0974	NaN	22.4638	2	9.4	39.924	0	11.77	A0A6I6KF68	Phosphoserine aminotransferase (PSAT)
NaN	27.0256	NaN	25.9035	16	53.3	43.111	0	306.44	A0A6I6KF80	Elongation factor Tu (EF-Tu)
NaN	NaN	NaN	NaN	2	1.3	130.21	0	13.44	A0A6I6KHN4	Transcription-repair-coupling factor (TRCF) (EC 3.6.4.-)
NaN	24.2726	NaN	NaN	9	28.9	43.263	0	55.106	D4HUQ1	Elongation factor Tu (EF-Tu)
19.3989	20.2955	19.7325	23.5043	5	5.6	97.936	0	25.914	D4HV18	Translation initiation factor IF-2
NaN	22.6713	NaN	22.3034	4	6.4	71.082	0	26.895	D4HYJ4	Chaperone protein HtpG (Heat shock protein HtpG) (High temperature protein G)
NaN	21.2688	NaN	21.5101	2	7.9	25.878	0	36.179	D4HZ79	Uridylate kinase (UK) (EC 2.7.4.22) (Uridine monophosphate kinase) (UMP kinase) (UMPK)
23.6283	28.4966	23.6836	29.5619	23	42.5	57.398	0	323.31	D4I1K0	60 kDa chaperonin (GroEL protein) (Protein Cpn60)
NaN	23.1036	NaN	22.109	5	6	93.589	0	41.187	A0A6I6KCK0	Aconitate hydratase B (EC 4.2.1.3) (EC 4.2.1.99) (2-methylisocitrate dehydratase)
NaN	NaN	NaN	NaN	2	2.8	97.481	0	38.827	D4HZR4	Aconitate hydratase B (EC 4.2.1.3) (EC 4.2.1.99) (2-methylisocitrate dehydratase)
NaN	25.3802	NaN	26.0252	4	22.4	24.583	0	323.31	A0A6I6KAX7	Outer membrane protein OmpW
NaN	25.282	NaN	24.5021	2	39	8.4504	0	91.273	A0A349IIA8	Bacterial protein of uncharacterized function (DUF883)
NaN	23.6288	NaN	22.5226	2	21.4	11.393	0	35.088	A0A6I6K7F5	Stress response protein ElaB
NaN	23.1371	NaN	NaN	3	20.5	17.33	0	18.461	D4I4M0	ATP synthase subunit b
NaN	24.1163	NaN	22.7086	4	26.1	17.76	0	215.16	A0A2A7V6P6	50S ribosomal protein L10
NaN	22.3673	NaN	NaN	10	44	24.602	0	6.2036	A0A2A7V6T0	50S ribosomal protein L1
NaN	24.5906	NaN	21.3359	2	13.8	13.569	0	216.48	A0A2A7V835	50S ribosomal protein L14
21.2262	25.5262	NaN	27.0794	10	41	29.81	0	323.31	A0A6I6K5F2	50S ribosomal protein L2
NaN	23.3636	NaN	23.2902	5	31.9	15.081	0	12.142	A0A6I6K7M5	50S ribosomal protein L15
NaN	24.828	NaN	20.1432	4	49.1	12.254	0	84.496	A0A6I6K818	50S ribosomal protein L22
21.769	26.7243	23.3254	29.9217	11	49.1	24.629	0	323.31	D4HUQ5	50S ribosomal protein L1
NaN	26.5404	NaN	23.6791	6	40.3	15.047	0	284.16	D4I2V9	50S ribosomal protein L15
NaN	24.4722	NaN	22.2354	9	38.8	29.882	0	191.92	D4I2X5	50S ribosomal protein L2
NaN	22.0734	NaN	NaN	2	12.2	29.671	0	12.333	A0A356RQA2	Cell division inhibitor MinD (Septum site-determining protein MinD)
NaN	23.9373	NaN	NaN	5	10.7	52.27	0	47.835	D4HVA2	Outer membrane protein tolC
19.7183	24.3853	19.6012	NaN	2	26.1	12.263	0	39.322	D4I1U6	Osmotically-inducible lipoprotein E
19.9258	24.3454	NaN	19.7823	3	29	15.626	0	19.777	D4I2E6	Outer membrane lipoprotein slyB
NaN	24.9514	NaN	24.9849	5	18.2	44.173	0	33.242	A0A6I6KFI3	Dihydrolipoyllysine-residue succinyltransferase component of 2-oxoglutarate dehydrogenase complex (EC 2.3.1.61) (2-oxoglutarate dehydrogenase complex component E2)
NaN	19.6427	NaN	20.3185	2	4.4	46.102	0	23	A0A349IDJ1	Tol-Pal system protein TolB
NaN	22.9865	NaN	22.1657	2	10.1	27.928	0	12.132	D4HWL5	Putative ABC transport system, periplasmic component
20.4772	19.6715	19.3507	NaN	2	5.3	46.156	0	5.7359	D4HZD3	Tol-Pal system protein TolB
NaN	24.8066	NaN	23.7108	7	15.6	55.126	0	84.098	A0A6I6K6S3	ATP synthase subunit alpha (EC 7.1.2.2) (ATP synthase F1 sector subunit alpha) (F-ATPase subunit alpha)
NaN	23.0916	NaN	NaN	6	13.5	55.154	0	12.33	D4I4L8	ATP synthase subunit alpha (EC 7.1.2.2) (ATP synthase F1 sector subunit alpha) (F-ATPase subunit alpha)
NaN	23.9093	NaN	NaN	3	7	56.202	0	25.412	D4HZU1	Acetyltransferase component of pyruvate dehydrogenase complex (EC 2.3.1.12)
NaN	26.2046	NaN	25.6487	9	55.9	18.915	0	323.31	A0A1T4SAR2	50S ribosomal protein L6
NaN	24.7529	NaN	24.1078	3	26.1	14.924	0	63.631	A0A1T4SCA6	50S ribosomal protein L11
NaN	25.249	20.4732	24.8748	4	38.5	14.712	0	68.069	D4HUX3	30S ribosomal protein S9
NaN	24.1105	NaN	23.6332	4	28.5	14.215	0	24.613	D4I2W4	30S ribosomal protein S8
NaN	23.4112	NaN	23.2126	3	24	13.817	0	224.49	D4I2V5	30S ribosomal protein S11
20.5913	26.4419	21.6544	25.5513	5	30.6	22.201	0	323.31	A0A2A7V8F9	50S ribosomal protein L3
NaN	26.2238	NaN	24.3236	10	61.5	20.202	0	267.62	A0A2A7V8H5	50S ribosomal protein L5
NaN	25.0391	NaN	22.3814	2	14.5	12.7	0	323.31	D4I2W2	50S ribosomal protein L18
NaN	23.8683	NaN	23.0166	4	41.7	11.766	0	26.458	D4I2X9	30S ribosomal protein S10
NaN	21.1813	NaN	NaN	3	16.1	13.19	0	5.4851	A0A6I6K5H1	30S ribosomal protein S13
NaN	26.6733	NaN	25.8119	8	43.5	25.811	0	323.31	A0A6I6KAC9	30S ribosomal protein S3
21.4113	26.7967	NaN	24.2439	14	30.5	61.168	0	284.5	A0A6I6KAN3	30S ribosomal protein S1
NaN	23.7739	NaN	23.422	4	35.9	16.033	0	39.999	A0A6I6KD38	50S ribosomal protein L13
NaN	22.0641	NaN	NaN	3	28.2	16.034	0	8.7183	D4HUX2	50S ribosomal protein L13
17.7606	23.8577	NaN	NaN	2	21.4	11.531	0	19.231	D4HV01	50S ribosomal protein L21
NaN	24.4009	NaN	23.2624	5	42.6	13.072	0	64.467	D4HX78	50S ribosomal protein L19
21.9552	23.9571	22.4699	23.6508	2	16	15.157	0	42.175	D4I1G6	30S ribosomal protein S6
NaN	24.2828	NaN	21.8752	5	28	13.484	0	30.771	D4I1W0	50S ribosomal protein L20
20.2274	28.4134	NaN	25.0809	6	47.7	14.474	0	323.31	D4I2V2	50S ribosomal protein L17
NaN	23.2378	NaN	23.9533	3	18.6	13.184	0	38.43	D4I2V6	30S ribosomal protein S13
NaN	23.7844	NaN	21.1216	7	44.1	18.785	0	28.634	D4I2W3	50S ribosomal protein L6
NaN	25.018	NaN	NaN	8	49.7	20.297	0	35.993	D4I2W6	50S ribosomal protein L5
NaN	24.975	NaN	NaN	3	20.9	22.052	0	50.13	D4I2X7	50S ribosomal protein L4
NaN	25.0128	NaN	21.7048	4	22.5	22.069	0	16.405	D4I2X8	50S ribosomal protein L3
NaN	22.9689	NaN	NaN	8	48.1	17.589	0	20.124	A0A1T4RKM8	30S ribosomal protein S7
NaN	22.7775	NaN	NaN	7	33	23.438	0	6.57	A0A2A7V889	30S ribosomal protein S4
NaN	24.1152	NaN	23.2863	3	28.3	17.417	0	54.998	D4I2W1	30S ribosomal protein S5
NaN	23.6194	NaN	24.8999	3	44.6	10.458	0	69.485	D4I2X4	30S ribosomal protein S19
21.7372	25.6579	22.0385	22.9432	4	21.6	26.809	0	76.413	D4HZ82	30S ribosomal protein S2
NaN	24.8421	18.5903	24.5671	7	28.6	23.513	0	237.02	D4I2V4	30S ribosomal protein S4
NaN	26.5396	21.7326	27.2359	8	50	17.658	0	323.31	D4I2Y2	30S ribosomal protein S7
NaN	24.7691	NaN	22.7569	5	15.7	41.455	0	119.69	A0A1T4JMF9	Succinate--CoA ligase [ADP-forming] subunit beta
21.6118	20.3298	22.5457	20.886	3	7.8	35.595	0	99.822	A0A1T4LCN6	Glyceraldehyde-3-phosphate dehydrogenase (EC 1.2.1.-)
20.1535	24.2384	19.8281	22.7744	4	12.8	36.465	0	25.964	D4I2V3	DNA-directed RNA polymerase subunit alpha (RNAP subunit alpha)
NaN	22.2053	NaN	21.9247	4	2.8	150.53	0	55.235	D4HUQ8	DNA-directed RNA polymerase subunit beta (RNAP subunit beta)
NaN	23.8091	NaN	22.2895	2	23.8	18.921	0	12.946	A0A356RQI9	Uncharacterized protein
NaN	22.4796	NaN	22.791	4	47.1	10.888	0	21.952	A0A356RZN6	BON domain-containing protein (Osmotically-inducible protein Y)
NaN	23.8181	NaN	22.9546	3	6.1	67.213	0	24.083	A0A379A9W8	Ribosome-dependent GTPase TypA (Tyrosine phosphorylated protein A)
NaN	22.8923	NaN	22.2002	3	9.4	49.445	0	17.068	A0A379AA58	Biotin carboxylase (EC 6.3.4.14) (EC 6.4.1.2)
NaN	24.9205	NaN	24.0029	4	16.5	29.875	0	56.233	A0A379AIV3	Succinate--CoA ligase [ADP-forming] subunit alpha (EC 6.2.1.5) (Succinyl-CoA synthetase subunit alpha) (SCS-alpha)
NaN	24.2978	NaN	24.1976	5	13.8	56.385	0	146.47	A0A379AJ02	Type VI secretion system contractile sheath large subunit (Uncharacterized protein conserved in bacteria)
NaN	24.2239	NaN	23.5722	5	5.5	105.11	0	46.515	A0A379AJX1	Oxoglutarate dehydrogenase (succinyl-transferring) (EC 1.2.4.2)
NaN	23.4979	NaN	19.9357	5	4.1	155.48	0	43.198	D4HUQ9	DNA-directed RNA polymerase subunit beta' (RNAP subunit beta')
NaN	25.5105	NaN	24.7957	11	28.8	46.487	0	279.42	A0A379LTB1	Glutamate dehydrogenase
NaN	22.8493	NaN	NaN	3	11.3	27.353	0	19.817	D4I337	Two-component response regulator OmpR
NaN	22.506	NaN	NaN	2	6.3	35.82	0	11.871	A0A6I6K4P2	Universal stress protein UspE
NaN	22.7946	NaN	22.2805	3	11.5	28.079	0	133.87	A0A6I6K5F0	Enoyl-[acyl-carrier-protein] reductase [NADH] (EC 1.3.1.9)
NaN	25.1549	NaN	24.0545	8	34.3	23.626	0	61.269	D4I305	Catabolite activator protein (cAMP receptor protein) (cAMP regulatory protein) (cAMP-activated global transcriptional regulator CRP)
22.6476	22.1361	22.7699	22.2249	3	6.6	56.084	0	24.506	A0A6I6K6Z9	Glycerol kinase (EC 2.7.1.30) (ATP:glycerol 3-phosphotransferase) (Glycerokinase) (GK)
NaN	23.0865	NaN	22.5085	3	3.6	99.435	0	20.242	A0A6I6K7C9	Pyruvate dehydrogenase E1 component (EC 1.2.4.1)
NaN	22.9598	NaN	22.6631	4	7.9	62.267	0	41.682	A0A6I6K879	Asparagine synthase (glutamine-hydrolyzing) (EC 6.3.5.4)
NaN	23.8894	NaN	22.7011	3	8.5	50.192	0	60.704	A0A6I6K995	Type VI secretion system baseplate subunit TssK
NaN	24.8649	NaN	24.4559	6	18.5	45.848	0	184.48	A0A6I6KAE3	Isocitrate dehydrogenase [NADP] (EC 1.1.1.42)
NaN	22.8526	NaN	21.8454	3	3.7	96.7	0	26.297	A0A6I6KAV8	Aldehyde-alcohol dehydrogenase
18.2163	22.2457	18.7991	21.656	2	2.7	68.519	0	42.295	A0A6I6KEE9	Chaperone protein DnaK (HSP70) (Heat shock 70 kDa protein) (Heat shock protein 70)
NaN	21.2765	NaN	NaN	3	3.3	104.96	0	5.5375	D4HZC5	Oxoglutarate dehydrogenase (succinyl-transferring) (EC 1.2.4.2)
22.5385	23.0032	24.9185	22.631	3	11.4	50.615	0	65.11	D4HZU0	Dihydrolipoyl dehydrogenase (EC 1.8.1.4)
NaN	23.641	NaN	NaN	2	11.6	19.764	0	17.998	D4I1D8	Uncharacterized protein HI1658
20.5387	23.8653	NaN	NaN	3	12	27.21	0	33.419	D4I1V5	Uncharacterized protein ydiY
NaN	23.8834	NaN	NaN	4	12	46.429	0	11.707	D4I2J9	Glutamate dehydrogenase
22.198	25.5765	23.1408	25.1023	4	47.1	10.853	0	323.31	D4I3E9	Uncharacterized protein HI1658
19.1925	24.5988	20.7607	20.4234	5	14.8	35.471	0	82.48	D4I3Y9	Glyceraldehyde-3-phosphate dehydrogenase (EC 1.2.1.-)

## Sheet: Deglyco
Protein IDs	Protein Description	C1	C2	C3	S1	S2	S3	S4
tr|D4HVZ2|D4HVZ2_ERWAC, tr|Q5XPM8|Q5XPM8_ERWAM	fliC1, Flagellin (Fragment)_Nasser	22.3	27.2	ND	ND	ND	ND	ND
tr|D4HZD3|D4HZD3_ERWAC	Tol-Pal system protein TolB	ND	25.9	ND	ND	ND	ND	ND
tr|D4I085|D4I085_ERWAC	Uncharacterized protein	ND	ND	23	ND	ND	ND	ND
tr|D4I0C9|D4I0C9_ERWAC	Outer membrane protein A	28.7	29.3	27.4	ND	28	27.4	27.2
tr|D4I0N1|D4I0N1_ERWAC	Uncharacterized protein	ND	ND	ND	ND	ND	ND	20.7
tr|D4I1U6|D4I1U6_ERWAC	Osmotically-inducible lipoprotein E	ND	25.9	ND	ND	ND	ND	ND
tr|D4I1Z0|D4I1Z0_ERWAC	Major outer membrane lipoprotein Lpp	ND	ND	ND	ND	25.4	24.6	ND
tr|D4I238|D4I238_ERWAC	Rhs-family protein	ND	ND	23.1	ND	ND	20.4	ND
tr|D4I3Y9|D4I3Y9_ERWAC	Glyceraldehyde-3-phosphate dehydrogenase	ND	ND	ND	ND	26.3	ND	24.1
ND: Not dectected (Minimum peptides = 2)
>tr|Q5XPM8|Q5XPM8_ERWAM Flagellin (Fragment)_Nasser OS=Erwinia amylovora OX=552 GN=fliC PE=3 SV=1
MAQVINTNSLSLITQNNINKNQSALSSSMERLSSGSRITSSKEDAAGQAISNRFTSNIKG
LTQAARNANDGISLAQTTEGALTGINNNLQRVRELTVQAKNGTNSDSDLSSIQDEIKSRL
DEIDRVSGQTQFNGVKVLSQDNTMKIQVGANDNETIEVSLKKIDSTTLGLDKFTVATKEA
DGTTAAATTADPLALLDKAISSVDKLRSGLGAVQNRLDSAVTNLNNTTTNLSSAQSRIQD
ADYATEVSNMSKAQIIQQAGNSVLAKSLVNS
Equivalent to flic1 below, except for SLVNS at terminus above --> ANQVPQQVLSLLQG below
>tr|D4HVZ2|D4HVZ2_ERWAC Flagellin OS=Erwinia amylovora (strain CFBP1430) OX=665029 GN=fliC1 PE=3 SV=1
MAQVINTNSLSLITQNNINKNQSALSSSMERLSSGSRITSSKEDAAGQAISNRFTSNIKG
LTQAARNANDGISLAQTTEGALTGINNNLQRVRELTVQAKNGTNSDSDLSSIQDEIKSRL
DEIDRVSGQTQFNGVKVLSQDNTMKIQVGANDNETIEVSLKKIDSTTLGLDKFTVATKEA
DGTTAAATTADPLALLDKAISSVDKLRSGLGAVQNRLDSAVTNLNNTTTNLSSAQSRIQD
ADYATEVSNMSKAQIIQQAGNSVLAKANQVPQQVLSLLQG
